# Supplementary material for: Gender Influences Gut Microbiota among Patients with Irritable Bowel Syndrome
Source: Int J Mol Sci. 2023 Jun 21;24(13):10424. doi: 10.3390/ijms241310424 (PMC10341582; doi:10.3390/ijms241310424)
Supplement: Supplementary file 1 [file ijms-24-10424-s001.zip]

Archive with 1 entries (1 files):
- ijms-2437198-supplementary.pdf
